# Supplementary material for: The impacts of donor transitions on health systems in middle-income countries: a scoping review
Source: Health Policy Plan. 2022 Jul 29;37(9):1188–202. doi: 10.1093/heapol/czac063 (PMC9558870; doi:10.1093/heapol/czac063)
Supplement: czac063_Supp [file czac063_supp.zip]

Archive with 3 entries (3 files):
- Scoping.appendix.I.30July2021.docx
- Scoping.appendix.II.30July2021.docx
- Scoping.appendix.III.Clean.27July2022.docx
